# Supplementary material for: Network analysis of ABA-dependent and ABA-independent drought responsive genes in Arabidopsis thaliana
Source: Genet Mol Biol. 2018 Jul 23;41(3):624–37. doi: 10.1590/1678-4685-GMB-2017-0229 (PMC6136374; doi:10.1590/1678-4685-GMB-2017-0229)
Supplement: Supplementary file 1 [file 1415-4757-GMB-1678-4685-GMB-2017-0229-s003.xlsx]

## Sheet: Supplementary Table 1
Table S1. Primers used for qRT-PCR analysis.
Primer	Forward sequence (5'->3')	Reverse sequence (5'->3')
ABF3	TTCAATGATGGGAAACAATACC	GACTAATCGTCCGAGGCAAG
ERF023	CTATCATCACCACCAGTTACCAA	GATCTCAGAAACCCATTTACCC
ERF1A	TCCTCAACGACGCCTTTCAC	CACTCCTCTATAATGCTTTCCCT
CBL1	CTCTGCGAATCTGAAATGAA	CCTCCGAATGGAAGACAAAA
MYC2	GACGCAATCGCTTACATC	CTTCACTTCAATCTCCATCC
GLK2	ATCGGAGACATCGGAGAG	GCGTCCAATCCACCTTAG
OST1	ATGAACGATAACACGATGAC	TCTCTAAGTCTTCCTCCATATC
PYL4	CTTCTTCCGCCGTATCAGAC	ACCAACCTCGTGTGTGTGAA
JAZ10	TCTCGCCAGGTCTAGTAC	GTCTTAGAGTGGTCGGAAG
TIFY10B	GATTGAGTCGTTACCTGAAG	CAGAGGAAGAGGAAGAAGAA
HKL2	TCAGAAGGAGGAGACAGATT	ATCAGAACGCACACTCAG
UBQ	AGGACAAAGAGGGTATCCCA	CAGACGCAAGACCAAGTGAA
