# Supplementary material for: Network analysis of ABA-dependent and ABA-independent drought responsive genes in Arabidopsis thaliana
Source: Genet Mol Biol. 2018 Jul 23;41(3):624–37. doi: 10.1590/1678-4685-GMB-2017-0229 (PMC6136374; doi:10.1590/1678-4685-GMB-2017-0229)
Supplement: Supplementary file 3 [file 1415-4757-GMB-1678-4685-GMB-2017-0229-s004.xlsx]

## Sheet: Supplementary Table 2
Table S2. Full list of enriched GO terms of ABA-dependent drought-responsive genes.
Category	Term	Count	Fold enrichment	P-value	FDR
GOTERM_BP_FAT	response to water deprivation	20	11.6	6.2e-15	8.7e-12
GOTERM_BP_FAT	response to water	20	11	1.6e-14	2.2e-11
GOTERM_BP_FAT	response to abscisic acid stimulus	20	7.2	3.6e-11	5e-08
GOTERM_BP_FAT	response to abiotic stimulus	38	3.2	1.2e-10	1.7e-07
GOTERM_BP_FAT	response to organic substance	36	3.1	1.2e-09	1.7e-06
GOTERM_BP_FAT	response to endogenous stimulus	32	3.4	2.9e-09	4.1e-06
GOTERM_BP_FAT	secondary metabolic process	21	5.1	4.5e-09	6.4e-06
GOTERM_BP_FAT	response to hormone stimulus	29	3.3	3.9e-08	5.5e-05
GOTERM_BP_FAT	response to osmotic stress	18	4.6	3.2e-07	0.00045
GOTERM_BP_FAT	response to temperature stimulus	17	4.9	3.3e-07	0.00046
GOTERM_BP_FAT	oxidation reduction	30	2.6	2.7e-06	0.0038
GOTERM_BP_FAT	cellular amino acid derivative metabolic process	14	5.1	3.3e-06	0.0047
GOTERM_BP_FAT	phenylpropanoid metabolic process	11	6.8	4.9e-06	0.0069
GOTERM_BP_FAT	S-glycoside biosynthetic process	6	21.1	7.9e-06	0.011
GOTERM_BP_FAT	glycosinolate biosynthetic process	6	21.1	7.9e-06	0.011
GOTERM_BP_FAT	glucosinolate biosynthetic process	6	21.1	7.9e-06	0.011
GOTERM_BP_FAT	cellular amino acid derivative biosynthetic process	11	5.8	1.9e-05	0.027
GOTERM_BP_FAT	glycoside biosynthetic process	7	11.5	3e-05	0.041
GOTERM_BP_FAT	phenylpropanoid biosynthetic process	9	7.2	3.5e-05	0.048
GOTERM_MF_FAT	4-methylthiopropyl glucosinolate S-oxygenase activity	4	113	2.6e-06	0.0033
GOTERM_MF_FAT	8-methylthiopropyl glucosinolate S-oxygenase activity	4	90.4	6.5e-06	0.0083
