# Supplementary material for: Network analysis of ABA-dependent and ABA-independent drought responsive genes in Arabidopsis thaliana
Source: Genet Mol Biol. 2018 Jul 23;41(3):624–37. doi: 10.1590/1678-4685-GMB-2017-0229 (PMC6136374; doi:10.1590/1678-4685-GMB-2017-0229)
Supplement: Supplementary file 4 [file 1415-4757-GMB-1678-4685-GMB-2017-0229-s005.xlsx]

## Sheet: Supplementary Table 3
Table S3. Full list of enriched GO terms of ABA-independent drought-responsive genes.
Category	GO Term	Count	Fold enrichment	P-value	FDR
GOTERM_BP_FAT	response to jasmonic acid stimulus	39	5	1.7e-16	3.6e-13
GOTERM_BP_FAT	response to organic substance	124	2.1	1.6e-15	2.7e-12
GOTERM_BP_FAT	response to endogenous stimulus	100	2	8.7e-12	1.4e-08
GOTERM_BP_FAT	response to chitin	28	4.4	1.4e-10	2.2e-07
GOTERM_BP_FAT	glycosinolate metabolic process	17	7.7	1.6e-10	2.6e-07
GOTERM_BP_FAT	glucosinolate metabolic process	17	7.7	1.6e-10	2.6e-07
GOTERM_BP_FAT	S-glycoside metabolic process	17	7.7	1.6e-10	2.6e-07
GOTERM_BP_FAT	secondary metabolic process	55	2.6	2.4e-10	3.9e-07
GOTERM_BP_FAT	S-glycoside biosynthetic process	14	9.6	3.9e-10	6.2e-07
GOTERM_BP_FAT	glycosinolate biosynthetic process	14	9.6	3.9e-10	6.2e-07
GOTERM_BP_FAT	glucosinolate biosynthetic process	14	9.6	3.9e-10	6.2e-07
GOTERM_BP_FAT	glycoside metabolic process	22	5.2	6.7e-10	1.1e-06
GOTERM_BP_FAT	response to wounding	29	3.9	9.2e-10	1.5e-06
GOTERM_BP_FAT	defense response	98	1.9	9.3e-10	1.5e-06
GOTERM_BP_FAT	response to carbohydrate stimulus	33	3.3	5e-09	8e-06
GOTERM_BP_FAT	glycoside biosynthetic process	18	5.8	6.3e-09	1e-05
GOTERM_BP_FAT	sulfur compound biosynthetic process	23	4.3	1.4e-08	2.2e-05
GOTERM_BP_FAT	cell wall thickening during defense response	10	12.4	1.6e-08	2.6e-05
GOTERM_BP_FAT	callose deposition in cell wall during defense response	10	12.4	1.6e-08	2.6e-05
GOTERM_BP_FAT	sulfur metabolic process	29	3.4	3e-08	4.9e-05
GOTERM_BP_FAT	callose deposition in cell wall	10	11	6.4e-08	0.0001
GOTERM_BP_FAT	callose deposition during defense response	10	11	6.4e-08	0.0001
GOTERM_BP_FAT	response to bacterium	35	2.8	6.6e-08	0.00011
GOTERM_BP_FAT	indole derivative metabolic process	14	6.6	7.9e-08	0.00013
GOTERM_BP_FAT	indole and derivative metabolic process	14	6.6	7.9e-08	0.00013
GOTERM_BP_FAT	cell wall thickening	10	10.4	1.2e-07	0.00019
GOTERM_BP_FAT	carbohydrate biosynthetic process	35	2.7	1.8e-07	0.00029
GOTERM_BP_FAT	callose localization	10	9.9	2e-07	0.00032
GOTERM_BP_FAT	carboxylic acid biosynthetic process	47	2.3	2.4e-07	0.00039
GOTERM_BP_FAT	organic acid biosynthetic process	47	2.3	2.4e-07	0.00039
GOTERM_BP_FAT	cellular carbohydrate biosynthetic process	29	3	2.7e-07	0.00043
GOTERM_BP_FAT	polysaccharide localization	10	9.4	3.4e-07	0.00054
GOTERM_BP_FAT	defense response to bacterium	28	3	5.3e-07	0.00085
GOTERM_BP_FAT	response to hormone stimulus	81	1.8	5.8e-07	0.00093
GOTERM_BP_FAT	oxidation reduction	97	1.6	1.7e-06	0.0028
GOTERM_BP_FAT	aromatic compound biosynthetic process	29	2.7	3.7e-06	0.006
GOTERM_BP_FAT	cellular amino acid derivative biosynthetic process	27	2.8	4.9e-06	0.0078
GOTERM_BP_FAT	indole glucosinolate metabolic process	6	17	6.2e-06	0.0099
GOTERM_BP_FAT	indole derivative biosynthetic process	11	5.9	9.9e-06	0.016
GOTERM_BP_FAT	external encapsulating structure organization	34	2.3	1.3e-05	0.02
GOTERM_BP_FAT	cell wall modification	21	3.1	1.3e-05	0.022
GOTERM_BP_FAT	response to salicylic acid stimulus	22	2.9	2e-05	0.032
GOTERM_BP_FAT	response to oxidative stress	33	2.3	2.1e-05	0.033
GOTERM_BP_FAT	cell wall organization	32	2.3	2.6e-05	0.041
GOTERM_BP_FAT	response to gibberellin stimulus	19	3.2	2.7e-05	0.043
GOTERM_BP_FAT	indole derivative catabolic process	5	19.8	3.1e-05	0.049
GOTERM_CC_FAT	cell wall	72	2.5	1e-12	1.2e-09
GOTERM_CC_FAT	external encapsulating structure	72	2.5	2.1e-12	2.5e-09
GOTERM_CC_FAT	intrinsic to membrane	190	1.5	3.5e-10	4.2e-07
GOTERM_CC_FAT	plasma membrane	165	1.6	6.8e-10	8.1e-07
GOTERM_CC_FAT	plant-type cell wall	37	2.9	1.5e-08	1.8e-05
GOTERM_CC_FAT	integral to membrane	147	1.4	4e-06	0.0048
GOTERM_CC_FAT	anchored to membrane	35	2.3	7.6e-06	0.0091
GOTERM_MF_FAT	tetrapyrrole binding	50	2.6	1.5e-09	2.3e-06
GOTERM_MF_FAT	oxygen binding	35	3.2	5.2e-09	7.8e-06
GOTERM_MF_FAT	heme binding	46	2.6	9.1e-09	1.4e-05
GOTERM_MF_FAT	iron ion binding	67	1.9	3.2e-07	0.00047
GOTERM_MF_FAT	electron carrier activity	58	1.8	8.8e-06	0.013
GOTERM_MF_FAT	glucosyltransferase activity	20	3	2.8e-05	0.042
