# Supplementary material for: Network analysis of ABA-dependent and ABA-independent drought responsive genes in Arabidopsis thaliana
Source: Genet Mol Biol. 2018 Jul 23;41(3):624–37. doi: 10.1590/1678-4685-GMB-2017-0229 (PMC6136374; doi:10.1590/1678-4685-GMB-2017-0229)
Supplement: Supplementary file 6 [file 1415-4757-GMB-1678-4685-GMB-2017-0229-s006.xlsx]

## Sheet: Supplementary Table 4
Table S4. List of ABA-dependent genes that significantly interacted with ABA-independent genes.
Locus	Observed degree in AraPPINet	Expected degree in randomized networks	P-value	Fold change (log2 ratio) under drought stress	Fold change (log2 ratio) with ABA treatment	Description
AT4G34000	32	15.055	<0.001	1.73037	2.24759	abscisic acid responsive elements-binding factor 3
AT2G41100	27	11.486	<0.001	-2.09159	-1.22486	Calcium-binding EF hand family protein
AT3G11410	27	13.918	<0.001	2.37799	1.70777	protein phosphatase 2CA
AT3G29575	24	7.734	<0.001	1.9175	1.90921	ABI five binding protein 3
AT2G38310	20	7.37	<0.001	-1.7326	-3.41222	PYR1-like 4
AT4G31800	19	5.209	<0.001	1.88844	-1.29332	WRKY DNA-binding protein 18
AT5G05440	19	7.81	<0.001	-1.60683	-2.16945	Polyketide cyclase/dehydrase and lipid transport superfamily protein
AT1G51790	14	3.599	<0.001	-2.56463	-1.29151	Leucine-rich repeat protein kinase family protein
AT5G07690	12	2.894	<0.001	3.41046	1.02215	myb domain protein 29
AT3G50740	9	1.74	<0.001	-1.81245	-1.35308	UDP-glucosyl transferase 72E1
AT1G10550	8	2.183	<0.001	1.65303	-1.61701	xyloglucan:xyloglucosyl transferase 33
AT4G37410	7	1.249	<0.001	1.66751	1.6619	cytochrome P450, family 81, subfamily F, polypeptide 4
AT1G08930	6	0.564	<0.001	-1.98211	-1.43501	Major facilitator superfamily protein
AT1G76790	3	0.409	<0.001	1.1492	1.48983	O-methyltransferase family protein
AT4G09820	22	10.298	0.001	2.09708	1.38859	basic helix-loop-helix (bHLH) DNA-binding superfamily protein
AT1G56650	20	9.416	0.001	5.1835	1.52821	production of anthocyanin pigment 1
AT1G06160	10	3.337	0.001	-2.19596	-3.21263	octadecanoid-responsive Arabidopsis AP2/ERF 59
AT3G09020	4	0.621	0.003	-2.38009	-1.64251	alpha 1,4-glycosyltransferase family protein
AT1G05680	5	1.18	0.004	3.92807	1.36524	Uridine diphosphate glycosyltransferase 74E2
AT4G39070	3	0.436	0.004	-1.83814	-1.02212	B-box zinc finger family protein
AT1G65860	3	0.445	0.005	2.66387	1.05281	flavin-monooxygenase glucosinolate S-oxygenase 1
AT5G53120	6	1.979	0.01	1.94799	1.06084	spermidine synthase 3
AT4G02280	4	1.013	0.011	1.62374	1.63865	sucrose synthase 3
AT3G58850	3	0.637	0.013	1.76776	-1.44046	phy rapidly regulated 2
AT1G19570	6	2.301	0.016	1.17302	1.11609	dehydroascorbate reductase
AT2G46680	12	6.131	0.017	2.48052	1.70153	homeobox 7
AT1G62560	4	0.99	0.017	2.79714	1.2389	flavin-monooxygenase glucosinolate S-oxygenase 3
AT5G07990	3	0.647	0.017	2.34011	1.47178	Cytochrome P450 superfamily protein
AT4G27410	14	7.727	0.021	1.70353	1.32847	NAC (No Apical Meristem) domain transcriptional regulator superfamily protein
AT1G67980	4	1.275	0.031	-2.01641	-1.7221	caffeoyl-CoA 3-O-methyltransferase
AT5G59220	10	5.067	0.034	3.24016	3.56673	highly ABA-induced PP2C gene 1
AT5G57050	33	24.863	0.048	2.39131	1.89226	Protein phosphatase 2C family protein
