# Supplementary material for: Network analysis of ABA-dependent and ABA-independent drought responsive genes in Arabidopsis thaliana
Source: Genet Mol Biol. 2018 Jul 23;41(3):624–37. doi: 10.1590/1678-4685-GMB-2017-0229 (PMC6136374; doi:10.1590/1678-4685-GMB-2017-0229)
Supplement: Supplementary file 7 [file 1415-4757-GMB-1678-4685-GMB-2017-0229-s007.xlsx]

## Sheet: Supplementary Table 5
Table S5. List of ABA-independent genes that significantly interacted with ABA-dependent genes.
Locus	Observed degree in AraPPINet	Expected degree in randomized networks	P-value	Fold change (log2 ratio) under drought stress	Fold change (log2 ratio) with ABA treatment	Description
AT1G32640	16	5.12	<0.001	1.16558	0.819768	Basic helix-loop-helix (bHLH) DNA-binding family protein
AT5G39610	11	3.163	<0.001	-1.11937	0.47749	NAC domain containing protein 6
AT1G19180	10	2.483	<0.001	1.75149	0.605651	jasmonate-zim-domain protein 1
AT4G13770	7	0.175	<0.001	1.60222	0.477624	cytochrome P450, family 83, subfamily A, polypeptide 1
AT1G16400	4	0.049	<0.001	2.71347	0.0526568	cytochrome P450, family 79, subfamily F, polypeptide 2
AT1G77520	3	0.152	<0.001	2.81719	0.801932	O-methyltransferase family protein
AT4G31910	3	0.194	<0.001	2.59792	0.878853	HXXXD-type acyl-transferase family protein
AT2G26710	2	0.106	<0.001	-1.5555	-0.457931	Cytochrome P450 superfamily protein
AT4G03230	1	0	<0.001	1.55289	0.167758	S-locus lectin protein kinase family protein
AT5G28770	8	2.17	0.001	-1.21941	-0.979728	bZIP transcription factor family protein
AT2G26980	4	0.554	0.001	-1.1517	0.0252043	CBL-interacting protein kinase 3
AT5G01810	4	0.578	0.001	1.41589	0.477273	CBL-interacting protein kinase 15
AT2G36800	2	0.068	0.001	1.88585	0.267086	don-glucosyltransferase 1
AT3G15500	9	2.67	0.002	-2.0672	0.152026	NAC domain containing protein 3
AT3G63010	8	2.278	0.002	-1.36912	0.436996	alpha/beta-Hydrolases superfamily protein
AT1G70710	1	0.002	0.002	1.06099	0.237545	glycosyl hydrolase 9B1
AT1G74950	7	1.945	0.004	1.43811	0.229294	TIFY domain/Divergent CCT motif family protein
AT3G23000	6	1.542	0.004	-1.29068	0.0181902	CBL-interacting protein kinase 7
AT5G60890	3	0.401	0.004	1.68591	0.84805	myb domain protein 34
AT5G20960	2	0.081	0.004	-1.46933	-0.302475	aldehyde oxidase 1
AT1G04040	1	0.004	0.004	-1.39072	-0.532467	HAD superfamily, subfamily IIIB acid phosphatase
AT1G71030	3	0.38	0.005	-1.63583	0.149033	MYB-like 2
AT1G73330	1	0.007	0.007	1.48092	0.0187326	drought-repressed 4
AT4G17500	5	1.087	0.009	1.38409	-0.249039	ethylene responsive element binding factor 1
AT4G28250	2	0.176	0.009	2.35859	-0.166715	expansin B3
AT3G12145	1	0.009	0.009	1.7259	0.624966	Leucine-rich repeat (LRR) family protein
AT3G08770	2	0.163	0.01	1.76046	0.201948	lipid transfer protein 6
AT5G57660	2	0.148	0.01	-1.54705	-0.443058	CONSTANS-like 5
AT5G05860	2	0.172	0.01	-1.76536	-0.0103742	UDP-glucosyl transferase 76C2
AT2G33570	2	0.192	0.011	1.89622	-0.307853	Domain of unknown function (DUF23)
AT2G03090	2	0.207	0.012	2.0055	-0.203512	expansin A15
AT2G37640	2	0.195	0.013	-1.1295	-0.337489	Barwin-like endoglucanases superfamily protein
AT1G17380	6	1.983	0.014	3.33023	0.522631	jasmonate-zim-domain protein 5
AT1G35720	5	1.424	0.014	1.24003	0.633977	annexin 1
AT5G64080	2	0.192	0.015	1.62096	0.20008	Bifunctional inhibitor/lipid-transfer protein/seed storage 2S albumin superfamily protein
AT3G21780	2	0.228	0.016	-1.74448	-0.372549	UDP-glucosyl transferase 71B6
AT3G51600	2	0.206	0.016	-1.26012	-0.221195	lipid transfer protein 5
AT1G73870	2	0.287	0.016	2.35461	-0.0654539	B-box type zinc finger protein with CCT domain
AT4G37760	2	0.241	0.016	1.00912	0.446699	squalene epoxidase 3
AT3G44310	1	0.017	0.017	1.09809	0.627012	nitrilase 1
AT4G17615	7	2.689	0.02	1.29383	-0.158723	calcineurin B-like protein 1
AT5G50160	2	0.226	0.021	1.00607	0.558693	ferric reduction oxidase 8
AT5G24270	6	2.185	0.026	-2.2905	-0.262791	Calcium-binding EF-hand family protein
AT4G27260	2	0.243	0.027	-1.69423	0.910518	Auxin-responsive GH3 family protein
AT2G42870	1	0.029	0.029	1.45184	-0.88362	phy rapidly regulated 1
AT4G15670	1	0.029	0.029	-2.0699	-0.655171	Thioredoxin superfamily protein
AT1G62510	1	0.031	0.031	2.69571	0.884129	Bifunctional inhibitor/lipid-transfer protein/seed storage 2S albumin superfamily protein
AT2G13790	8	3.786	0.032	-1.49362	-0.393866	somatic embryogenesis receptor-like kinase 4
AT4G22710	1	0.036	0.036	-2.86141	-1.09033	cytochrome P450, family 706, subfamily A, polypeptide 2
AT5G25930	3	0.764	0.037	-1.40372	-0.335053	Protein kinase family protein with leucine-rich repeat domain
AT1G25550	1	0.037	0.037	-1.62324	-0.11123	myb-like transcription factor family protein
AT5G20230	1	0.038	0.038	-1.90995	-0.951602	blue-copper-binding protein
AT1G30135	4	1.324	0.039	-1.13408	-0.273482	jasmonate-zim-domain protein 8
AT1G24100	2	0.314	0.041	1.35907	0.698161	UDP-glucosyl transferase 74B1
AT1G21130	1	0.041	0.041	-1.77176	-0.600782	O-methyltransferase family protein
AT5G05600	1	0.043	0.043	1.11954	0.957155	2-oxoglutarate (2OG) and Fe(II)-dependent oxygenase superfamily protein
AT5G59430	4	1.426	0.045	-1.04597	-0.140258	telomeric repeat binding protein 1
AT1G14540	1	0.045	0.045	-6.17505	-1.03325	Peroxidase superfamily protein
AT5G07700	2	0.376	0.047	4.13536	1.17463	myb domain protein 76
AT1G21100	1	0.047	0.047	-3.0599	-0.260363	O-methyltransferase family protein
AT1G56600	1	0.047	0.047	5.95508	4.83057	galactinol synthase 2
AT2G43620	1	0.049	0.049	-3.63292	0.550027	Chitinase family protein
